# Supplementary material for: Genetic diversity among five T4-like bacteriophages
Source: Virol J. 2006 May 23;3:30. doi: 10.1186/1743-422X-3-30 (PMC1524935; doi:10.1186/1743-422X-3-30)
Supplement: Additional File 2 — Predicted transmembrane and signal peptide matches for ORFs. The amino acid coordinates of each ORF matching Transmembrane [22] orSignal peptide [21] motifs are indicated for each ORF. Multiple transmembrane regions are predicted for some ORFs. [file 1743-422X-3-30-S2.xls]

## Sheet: Sheet1
ORF	SignalP	Transmem
RB69ORF029w	-	21-41
RB69ORF104c	1-41	-
RB69ORF133c	1-24	-
RB49ORF018c	-	2-19, 29-46
RB49ORF046c	-	5-22
RB49ORF069c	-	7-29, 39-61
RB49ORF088c	-	4-26, 68-90
RB49ORF086c	1-23	-
RB49ORF103c	1-30	5-27, 37-54
RB49ORF104c	1-27	2-24, 34-53
RB49ORF106c	1-27	7-29, 34-56
RB49ORF106c	-	7-29, 34-56
RB49ORF107c	-	5-23, 30-47
RB49ORF110c	-	10-32, 39-61
RB49ORF111c	-	7-29, 39-61
RB49ORF112c	-	7-26, 36-53
RB49ORF118c	1-22	5-27, 37-59
RB49ORF119c	-	5-27, 32-49
RB49ORF120c	1-31	7-29, 33-55
RB49ORF121c	-	13-35
RB49ORF122c	1-33	5-27, 42-64
RB49ORF124c	1-23	7-29, 33-50
RB49ORF167c	-	7-29, 39-61
RB49ORF182c	1-20	-
RB49ORF192c	1-22	-
RB49ORF211c	-	2-21, 25-47
RB49ORF260c	1-20	-
RB49ORF268c	-	48-70, 77-99
RB43ORF002c	1-28	14-34
RB43ORF011c	1-25	5-25
RB43ORF017c	1-17	4-24
RB43ORF019c	-	10-30
RB43ORF018c	1-25	-
RB43ORF019c	1-26	-
RB43ORF032c	1-17	5-25, 35-55
RB43ORF034c	1-17	12-31, 37-59
RB43ORF080w	1-23	10-30, 125-143
RB43ORF089w	1-46	27-49
RB43ORF110c	1-21	-
RB43ORF117c	1-19	4-24, 29-49
RB43ORF124c	1-41	4-24, 29-49
RB43ORF149c	1-29	5-23
RB43ORF150c	1-17	-
RB43ORF183c	-	89-109
RB43ORF185c	1-22	-
RB43ORF192c	1-16	10-30
RB43ORF193c	1-0	-
RB43ORF194c	1-20	-
RB43ORF205w	-	668-688
RB43ORF244w	1-29	5-27
RB43ORF245w	1-21	5-25, 31-51
RB43ORF292c	-	51-71, 92-112
44RRORF010c	1-20	4-22
44RRORF027c	1-18	-
44RRORF074c	-	5-23, 27-47
44RRORF096c	1-24	-
44RRORF097c	1-23	-
44RRORF098c	1-33	-
44RRORF126c	1-29	10-30, 50-70
44RRORF227c	1-25	10-30, 66-86
44RRORF228c	-	10-28
Aeh1ORF054c	1-31	-
Aeh1ORF063c	1-17	-
Aeh1ORF075c	1-22	4-26, 36-56
Aeh1ORF077c	1-41	24-44, 54-72
Aeh1ORF078c	1-50	4-26, 36-54
Aeh1ORF089c	-	49-69
Aeh1ORF091c	1-27	12-30
Aeh1ORF092c	1-20	5-25
Aeh1ORF094c	1-17	-
Aeh1ORF095c	1-16	-
Aeh1ORF096c	1-18	-
Aeh1ORF109c	1-18	2-21, 27-47
Aeh1ORF110c	1-15	-
Aeh1ORF113c	1-20	-
Aeh1ORF118c	1-17	2-22, 28-46
Aeh1ORF120c	1-28	5-23
Aeh1ORF124c	1-25	12-32
Aeh1ORF125c	1-20	-
Aeh1ORF126c	1-22	4-26
Aeh1ORF127c	1-30	10-30
Aeh1ORF140c	1-38	15-33, 47-65
Aeh1ORF141c	1-21	5-25, 39-61
Aeh1ORF148c	1-20	-
Aeh1ORF156c	1-19	-
Aeh1ORF158c	1-19	5-25
Aeh1ORF159c	1-18	5-25
Aeh1ORF161c	1-24	-
Aeh1ORF177c	1-19	-
Aeh1ORF178c	1-17	-
Aeh1ORF210w	1-18	-
Aeh1ORF238c	1-30	-
Aeh1ORF239c	1-23	10-28
Aeh1ORF281c	1-25	10-30, 106-126
Aeh1ORF283c	1-23	4-26
Aeh1ORF284c	1-18	4-24
Aeh1ORF285c	1-22	5-25
Aeh1ORF287c	1-22	5-27
Aeh1ORF288c	1-25	29-49, 328-348
Aeh1ORF292c	1-21	2-20, 26-46
Aeh1ORF317w	1-13	-
Aeh1ORF321w	-	10-30
