# Supplementary material for: Genetic diversity among five T4-like bacteriophages
Source: Virol J. 2006 May 23;3:30. doi: 10.1186/1743-422X-3-30 (PMC1524935; doi:10.1186/1743-422X-3-30)
Supplement: Additional File 3 — Coordinates of predicted early promoters. Coordinates are in GFF format. For promoters on + strand, the 5' end of the sequence is the leftmost coordinate, for promoters on – strand, the 5' end of sequence is the rightmost coordinate. Promoters are named by their 5' end; those that differ in length from the consensus are noted. [file 1743-422X-3-30-S3.xls]

## Sheet: Sheet1
RB69 Early 58 sites			left	right	score	strand		name
RB69	hmmmer	promoter	6813	6863	33.2	-	.	DNA "Pe:6863"
RB69	hmmmer	promoter	7394	7443	22.8	-	.	DNA "Pe:7443" ; Note "1 bp del"
RB69	hmmmer	promoter	8339	8387	6.2	-	.	DNA "Pe:8387"
RB69	hmmmer	promoter	8897	8947	27.2	-	.	DNA "Pe:8947"
RB69	hmmmer	promoter	12039	12088	31.8	-	.	DNA "Pe:12088" ; Note "1 bp del"
RB69	hmmmer	promoter	12779	12829	24.1	-	.	DNA "Pe:12829"
RB69	hmmmer	promoter	13417	13466	22.2	-	.	DNA "Pe:13466" ; Note "1 bp del"
RB69	hmmmer	promoter	14900	14950	21.4	-	.	DNA "Pe:14950"
RB69	hmmmer	promoter	18970	19020	27.9	-	.	DNA "Pe:19020"
RB69	hmmmer	promoter	19281	19331	22.4	-	.	DNA "Pe:19331"
RB69	hmmmer	promoter	19711	19761	32.6	-	.	DNA "Pe:19761"
RB69	hmmmer	promoter	20489	20537	16.4	-	.	DNA "Pe:20537"
RB69	hmmmer	promoter	20921	20971	14.6	-	.	DNA "Pe:20971"
RB69	hmmmer	promoter	42465	42515	8.9	-	.	DNA "Pe:42515"
RB69	hmmmer	promoter	42765	42816	15.9	-	.	DNA "Pe:42816" ; Note "1 bp ins"
RB69	hmmmer	promoter	43192	43242	12.2	-	.	DNA "Pe:43242"
RB69	hmmmer	promoter	43896	43945	23.8	-	.	DNA "Pe:43945" ; Note "1 bp del"
RB69	hmmmer	promoter	48589	48639	19.3	-	.	DNA "Pe:48639"
RB69	hmmmer	promoter	50969	51019	27.8	-	.	DNA "Pe:51019"
RB69	hmmmer	promoter	51992	52042	18.2	-	.	DNA "Pe:52042"
RB69	hmmmer	promoter	53634	53683	32.3	-	.	DNA "Pe:53683" ; Note "1 bp del"
RB69	hmmmer	promoter	54969	55018	28.9	-	.	DNA "Pe:55018" ; Note "1 bp del"
RB69	hmmmer	promoter	55247	55296	36.4	-	.	DNA "Pe:55296" ; Note "1 bp del"
RB69	hmmmer	promoter	57639	57689	32.1	-	.	DNA "Pe:57689"
RB69	hmmmer	promoter	58089	58138	24.3	-	.	DNA "Pe:58138" ; Note "1 bp del"
RB69	hmmmer	promoter	61327	61376	32.5	-	.	DNA "Pe:61376" ; Note "1 bp del"
RB69	hmmmer	promoter	62008	62058	8.9	+	.	DNA "Pe:62008"
RB69	hmmmer	promoter	64143	64193	9.3	-	.	DNA "Pe:64193"
RB69	hmmmer	promoter	64884	64934	21.1	-	.	DNA "Pe:64934"
RB69	hmmmer	promoter	67909	67959	33.8	-	.	DNA "Pe:67959"
RB69	hmmmer	promoter	69204	69254	37.8	-	.	DNA "Pe:69254"
RB69	hmmmer	promoter	70093	70143	4.9	-	.	DNA "Pe:70143"
RB69	hmmmer	promoter	72019	72069	25.3	-	.	DNA "Pe:72069"
RB69	hmmmer	promoter	72304	72354	27.5	-	.	DNA "Pe:72354"
RB69	hmmmer	promoter	72517	72567	33	-	.	DNA "Pe:72567"
RB69	hmmmer	promoter	72884	72936	10.8	-	.	DNA "Pe:72936"
RB69	hmmmer	promoter	73224	73274	26.4	-	.	DNA "Pe:73274"
RB69	hmmmer	promoter	76409	76459	34.6	-	.	DNA "Pe:76459"
RB69	hmmmer	promoter	76762	76812	33.6	-	.	DNA "Pe:76812"
RB69	hmmmer	promoter	77137	77187	31.6	-	.	DNA "Pe:77187"
RB69	hmmmer	promoter	109555	109605	29.9	-	.	DNA "Pe:109605"
RB69	hmmmer	promoter	112401	112451	24.2	-	.	DNA "Pe:112451"
RB69	hmmmer	promoter	125273	125323	21.1	-	.	DNA "Pe:125323"
RB69	hmmmer	promoter	131621	131670	24.8	-	.	DNA "Pe:131670" ; Note "1 bp del"
RB69	hmmmer	promoter	132068	132117	22.1	-	.	DNA "Pe:132117" ; Note "1 bp del"
RB69	hmmmer	promoter	134511	134561	26	-	.	DNA "Pe:134561"
RB69	hmmmer	promoter	136637	136687	26.9	-	.	DNA "Pe:136687"
RB69	hmmmer	promoter	136919	136969	10.8	-	.	DNA "Pe:136969"
RB69	hmmmer	promoter	138043	138093	18.9	-	.	DNA "Pe:138093"
RB69	hmmmer	promoter	139227	139277	22.1	-	.	DNA "Pe:139277"
RB69	hmmmer	promoter	145250	145300	30.4	-	.	DNA "Pe:145300"
RB69	hmmmer	promoter	145964	146013	28.1	-	.	DNA "Pe:146013" ; Note "1 bp del"
RB69	hmmmer	promoter	149259	149309	18.9	-	.	DNA "Pe:149309"
RB69	hmmmer	promoter	160167	160217	29.2	-	.	DNA "Pe:160217"
RB69	hmmmer	promoter	162664	162713	33.1	-	.	DNA "Pe:162713" ; Note "1 bp del"
RB69	hmmmer	promoter	164972	165022	18.2	-	.	DNA "Pe:165022"
RB69	hmmmer	promoter	165233	165283	37.9	-	.	DNA "Pe:165283"
RB69	hmmmer	promoter	165745	165795	40.3	-	.	DNA "Pe:165795"
RB49 Early	51 sites
RB49	hmmmer	promoter	2182	2232	9	-	.	DNA "Pe:2232"
RB49	hmmmer	promoter	2796	2846	29.6	-	.	DNA "Pe:2846"
RB49	hmmmer	promoter	5808	5858	6.7	-	.	DNA "Pe:5858"
RB49	hmmmer	promoter	8877	8927	28.9	-	.	DNA "Pe:8927"
RB49	hmmmer	promoter	9446	9496	11.3	-	.	DNA "Pe:9496"
RB49	hmmmer	promoter	12061	12110	9.1	-	.	DNA "Pe:12110" ; Note "1 bp del"
RB49	hmmmer	promoter	12220	12270	23.5	-	.	DNA "Pe:12270"
RB49	hmmmer	promoter	33299	33349	16.2	-	.	DNA "Pe:33349"
RB49	hmmmer	promoter	34446	34495	15.2	-	.	DNA "Pe:34495" ; Note "1 bp del"
RB49	hmmmer	promoter	36950	36999	22.3	-	.	DNA "Pe:36999" ; Note "1 bp del"
RB49	hmmmer	promoter	38184	38234	19.6	-	.	DNA "Pe:38234"
RB49	hmmmer	promoter	39094	39144	33.6	-	.	DNA "Pe:39144"
RB49	hmmmer	promoter	42319	42369	24.2	-	.	DNA "Pe:42369"
RB49	hmmmer	promoter	42995	43045	38.3	-	.	DNA "Pe:43045"
RB49	hmmmer	promoter	45287	45336	26	-	.	DNA "Pe:45336" ; Note "1 bp del"
RB49	hmmmer	promoter	46452	46502	31.5	-	.	DNA "Pe:46502"
RB49	hmmmer	promoter	47696	47746	29.2	-	.	DNA "Pe:47746"
RB49	hmmmer	promoter	52339	52389	34.8	-	.	DNA "Pe:52389"
RB49	hmmmer	promoter	57696	57746	37.4	-	.	DNA "Pe:57746"
RB49	hmmmer	promoter	58380	58430	28.7	-	.	DNA "Pe:58430"
RB49	hmmmer	promoter	58649	58699	43.6	-	.	DNA "Pe:58699"
RB49	hmmmer	promoter	59799	59849	10.8	-	.	DNA "Pe:59849"
RB49	hmmmer	promoter	60193	60244	24.6	-	.	DNA "Pe:60244" ; Note "1 bp ins"
RB49	hmmmer	promoter	60644	60694	31	-	.	DNA "Pe:60694"
RB49	hmmmer	promoter	73830	73879	19.2	+	.	DNA "Pe:73830" ; Note "1 bp del"
RB49	hmmmer	promoter	98352	98401	19.4	-	.	DNA "Pe:98401" ; Note "1 bp del"
RB49	hmmmer	promoter	112338	112388	9.3	-	.	DNA "Pe:112388"
RB49	hmmmer	promoter	114750	114800	35.1	-	.	DNA "Pe:114800"
RB49	hmmmer	promoter	114997	115047	38.9	-	.	DNA "Pe:115047"
RB49	hmmmer	promoter	117129	117179	32.9	-	.	DNA "Pe:117179"
RB49	hmmmer	promoter	117373	117423	35.3	-	.	DNA "Pe:117423"
RB49	hmmmer	promoter	118272	118322	38.2	-	.	DNA "Pe:118322"
RB49	hmmmer	promoter	118618	118668	46.8	-	.	DNA "Pe:118668"
RB49	hmmmer	promoter	119120	119171	30.5	-	.	DNA "Pe:119171" ; Note "1 bp ins"
RB49	hmmmer	promoter	119901	119951	40.1	-	.	DNA "Pe:119951"
RB49	hmmmer	promoter	121466	121516	31	-	.	DNA "Pe:121516"
RB49	hmmmer	promoter	121700	121750	35.3	-	.	DNA "Pe:121750"
RB49	hmmmer	promoter	122845	122895	37.2	-	.	DNA "Pe:122895"
RB49	hmmmer	promoter	123258	123308	39.7	-	.	DNA "Pe:123308"
RB49	hmmmer	promoter	131464	131514	32.7	-	.	DNA "Pe:131514"
RB49	hmmmer	promoter	131689	131739	33.2	-	.	DNA "Pe:131739"
RB49	hmmmer	promoter	131970	132020	36.1	-	.	DNA "Pe:132020"
RB49	hmmmer	promoter	132249	132299	20.2	-	.	DNA "Pe:132299"
RB49	hmmmer	promoter	134513	134563	21.9	-	.	DNA "Pe:134563"
RB49	hmmmer	promoter	136911	136961	9	-	.	DNA "Pe:136961"
RB49	hmmmer	promoter	139375	139424	26.8	-	.	DNA "Pe:139424" ; Note "1 bp del"
RB49	hmmmer	promoter	140878	140927	30.6	-	.	DNA "Pe:140927" ; Note "1 bp del"
RB49	hmmmer	promoter	158710	158760	38.9	-	.	DNA "Pe:158760"
RB49	hmmmer	promoter	158933	158983	32.2	-	.	DNA "Pe:158983"
RB49	hmmmer	promoter	159217	159267	36.3	-	.	DNA "Pe:159267"
RB49	hmmmer	promoter	159719	159769	26.7	-	.	DNA "Pe:159769"
RB43 Early	43 sites
RB43	hmmmer	promoter	3955	4005	17.6	-	.	DNA "Pe:4005"
RB43	hmmmer	promoter	8070	8120	8.6	-	.	DNA "Pe:8120"
RB43	hmmmer	promoter	9983	10033	20.1	-	.	DNA "Pe:10033"
RB43	hmmmer	promoter	11413	11463	17.9	-	.	DNA "Pe:11463"
RB43	hmmmer	promoter	12151	12201	24.7	-	.	DNA "Pe:12201"
RB43	hmmmer	promoter	13273	13323	7.3	-	.	DNA "Pe:13323"
RB43	hmmmer	promoter	17732	17782	16.4	-	.	DNA "Pe:17782"
RB43	hmmmer	promoter	19973	20022	17.8	-	.	DNA "Pe:20022" ; Note "1 bp del"
RB43	hmmmer	promoter	26324	26374	25.4	-	.	DNA "Pe:26374"
RB43	hmmmer	promoter	44972	45022	8.7	+	.	DNA "Pe:44972"
RB43	hmmmer	promoter	48116	48166	5.8	+	.	DNA "Pe:48116"
RB43	hmmmer	promoter	48242	48291	17.4	+	.	DNA "Pe:48242" ; Note "1 bp del"
RB43	hmmmer	promoter	54485	54535	7.9	+	.	DNA "Pe:54485"
RB43	hmmmer	promoter	55291	55340	11.8	+	.	DNA "Pe:55291" ; Note "1 bp del"
RB43	hmmmer	promoter	57694	57744	23.7	+	.	DNA "Pe:57694"
RB43	hmmmer	promoter	58043	58093	25.1	+	.	DNA "Pe:58043"
RB43	hmmmer	promoter	67312	67362	18.6	-	.	DNA "Pe:67362"
RB43	hmmmer	promoter	67321	67373	6.2	+	.	DNA "Pe:67321" ; Note "2 bp ins"
RB43	hmmmer	promoter	72516	72566	11.9	-	.	DNA "Pe:72566"
RB43	hmmmer	promoter	73902	73952	13.2	-	.	DNA "Pe:73952"
RB43	hmmmer	promoter	79192	79242	29	-	.	DNA "Pe:79242"
RB43	hmmmer	promoter	81519	81568	15	-	.	DNA "Pe:81568" ; Note "1 bp del"
RB43	hmmmer	promoter	81670	81719	12.2	-	.	DNA "Pe:81719" ; Note "1 bp del"
RB43	hmmmer	promoter	82761	82811	18.3	-	.	DNA "Pe:82811"
RB43	hmmmer	promoter	85850	85900	17.4	-	.	DNA "Pe:85900"
RB43	hmmmer	promoter	85858	85909	14	+	.	DNA "Pe:85858" ; Note "1 bp ins"
RB43	hmmmer	promoter	90313	90362	15.4	-	.	DNA "Pe:90362" ; Note "1 bp del"
RB43	hmmmer	promoter	94336	94386	14.2	-	.	DNA "Pe:94386"
RB43	hmmmer	promoter	95369	95419	31.2	-	.	DNA "Pe:95419"
RB43	hmmmer	promoter	96825	96875	27.4	-	.	DNA "Pe:96875"
RB43	hmmmer	promoter	100870	100921	22.8	-	.	DNA "Pe:100921" ; Note "1 bp ins"
RB43	hmmmer	promoter	100879	100929	6.3	+	.	DNA "Pe:100879"
RB43	hmmmer	promoter	101636	101686	11.7	-	.	DNA "Pe:101686"
RB43	hmmmer	promoter	103832	103882	12.3	+	.	DNA "Pe:103832"
RB43	hmmmer	promoter	104510	104561	5.9	+	.	DNA "Pe:104510" ; Note "1 bp ins"
RB43	hmmmer	promoter	144884	144934	13.1	-	.	DNA "Pe:144934"
RB43	hmmmer	promoter	146749	146799	10.1	+	.	DNA "Pe:146749"
RB43	hmmmer	promoter	150749	150798	17.2	+	.	DNA "Pe:150749" ; Note "1 bp del"
RB43	hmmmer	promoter	157530	157580	29.7	+	.	DNA "Pe:157530"
RB43	hmmmer	promoter	160860	160910	9.1	+	.	DNA "Pe:160860"
RB43	hmmmer	promoter	162126	162175	21.2	+	.	DNA "Pe:162126" ; Note "1 bp del"
RB43	hmmmer	promoter	178595	178646	26	-	.	DNA "Pe:178646" ; Note "1 bp ins"
RB43	hmmmer	promoter	178604	178654	6.5	+	.	DNA "Pe:178604"
44RR Early	36 sites
44RR	hmmmer	promoter	2690	2740	25.7	-	.	DNA "Pe:2740"
44RR	hmmmer	promoter	3824	3874	36	-	.	DNA "Pe:3874"
44RR	hmmmer	promoter	4153	4202	23.7	-	.	DNA "Pe:4202" ; Note "1 bp del"
44RR	hmmmer	promoter	9647	9698	23	-	.	DNA "Pe:9698" ; Note "1 bp ins"
44RR	hmmmer	promoter	9976	10026	36.2	-	.	DNA "Pe:10026"
44RR	hmmmer	promoter	16224	16274	36.4	-	.	DNA "Pe:16274"
44RR	hmmmer	promoter	34070	34120	33.4	-	.	DNA "Pe:34120"
44RR	hmmmer	promoter	35915	35965	39.5	-	.	DNA "Pe:35965"
44RR	hmmmer	promoter	38605	38655	28.8	-	.	DNA "Pe:38655"
44RR	hmmmer	promoter	44575	44625	48.4	-	.	DNA "Pe:44625"
44RR	hmmmer	promoter	46503	46553	45.6	-	.	DNA "Pe:46553"
44RR	hmmmer	promoter	48401	48451	23.7	-	.	DNA "Pe:48451"
44RR	hmmmer	promoter	50571	50621	39.7	-	.	DNA "Pe:50621"
44RR	hmmmer	promoter	51293	51343	37.4	-	.	DNA "Pe:51343"
44RR	hmmmer	promoter	54333	54383	48.5	-	.	DNA "Pe:54383"
44RR	hmmmer	promoter	56497	56546	39.6	-	.	DNA "Pe:56546" ; Note "1 bp del"
44RR	hmmmer	promoter	59297	59347	39.5	-	.	DNA "Pe:59347"
44RR	hmmmer	promoter	60355	60405	14.6	-	.	DNA "Pe:60405"
44RR	hmmmer	promoter	72265	72315	45.5	-	.	DNA "Pe:72315"
44RR	hmmmer	promoter	74110	74160	22.4	-	.	DNA "Pe:74160"
44RR	hmmmer	promoter	109505	109554	20.4	-	.	DNA "Pe:109554" ; Note "1 bp del"
44RR	hmmmer	promoter	110922	110972	40.5	-	.	DNA "Pe:110972"
44RR	hmmmer	promoter	128238	128288	13.6	-	.	DNA "Pe:128288"
44RR	hmmmer	promoter	133424	133474	21	-	.	DNA "Pe:133474"
44RR	hmmmer	promoter	134232	134282	26.4	-	.	DNA "Pe:134282"
44RR	hmmmer	promoter	136280	136330	35.9	-	.	DNA "Pe:136330"
44RR	hmmmer	promoter	142031	142080	35.2	-	.	DNA "Pe:142080" ; Note "1 bp del"
44RR	hmmmer	promoter	157246	157296	10.9	-	.	DNA "Pe:157296"
44RR	hmmmer	promoter	159426	159476	46.9	-	.	DNA "Pe:159476"
44RR	hmmmer	promoter	160343	160393	39.7	-	.	DNA "Pe:160393"
44RR	hmmmer	promoter	165165	165215	39.9	-	.	DNA "Pe:165215"
44RR	hmmmer	promoter	166388	166438	40.6	-	.	DNA "Pe:166438"
44RR	hmmmer	promoter	166705	166754	32.8	-	.	DNA "Pe:166754" ; Note "1 bp del"
44RR	hmmmer	promoter	169728	169778	32.5	-	.	DNA "Pe:169778"
44RR	hmmmer	promoter	170925	170975	33.3	-	.	DNA "Pe:170975"
44RR	hmmmer	promoter	171423	171473	25.3	-	.	DNA "Pe:171473"
Aeh1 Early	48 sites
Aeh1	hmmmer	promoter	2357	2407	10.7	-	.	DNA "Pe:2407"
Aeh1	hmmmer	promoter	8414	8464	10.7	-	.	DNA "Pe:8464"
Aeh1	hmmmer	promoter	39831	39880	19.4	-	.	DNA "Pe:39880" ; Note "1 bp del"
Aeh1	hmmmer	promoter	40241	40290	25	-	.	DNA "Pe:40290" ; Note "1 bp del"
Aeh1	hmmmer	promoter	44655	44704	8.2	-	.	DNA "Pe:44704" ; Note "1 bp del"
Aeh1	hmmmer	promoter	45702	45751	14.8	-	.	DNA "Pe:45751" ; Note "1 bp del"
Aeh1	hmmmer	promoter	46623	46672	23	-	.	DNA "Pe:46672" ; Note "1 bp del"
Aeh1	hmmmer	promoter	50511	50560	26.4	-	.	DNA "Pe:50560" ; Note "1 bp del"
Aeh1	hmmmer	promoter	51544	51593	27.2	-	.	DNA "Pe:51593" ; Note "1 bp del"
Aeh1	hmmmer	promoter	52430	52479	20.5	-	.	DNA "Pe:52479" ; Note "1 bp del"
Aeh1	hmmmer	promoter	53384	53433	30.4	-	.	DNA "Pe:53433" ; Note "1 bp del"
Aeh1	hmmmer	promoter	55107	55157	20.5	-	.	DNA "Pe:55157"
Aeh1	hmmmer	promoter	55614	55663	23.3	-	.	DNA "Pe:55663" ; Note "1 bp del"
Aeh1	hmmmer	promoter	55941	55991	18.2	-	.	DNA "Pe:55991"
Aeh1	hmmmer	promoter	57824	57873	22.4	-	.	DNA "Pe:57873" ; Note "1 bp del"
Aeh1	hmmmer	promoter	58545	58594	18.1	-	.	DNA "Pe:58594" ; Note "1 bp del"
Aeh1	hmmmer	promoter	60772	60821	17.1	-	.	DNA "Pe:60821" ; Note "1 bp del"
Aeh1	hmmmer	promoter	66621	66670	26.8	-	.	DNA "Pe:66670" ; Note "1 bp del"
Aeh1	hmmmer	promoter	67823	67873	17.3	-	.	DNA "Pe:67873"
Aeh1	hmmmer	promoter	71406	71455	26.5	-	.	DNA "Pe:71455" ; Note "1 bp del"
Aeh1	hmmmer	promoter	71993	72042	16.7	-	.	DNA "Pe:72042" ; Note "1 bp del"
Aeh1	hmmmer	promoter	72761	72810	15.9	-	.	DNA "Pe:72810" ; Note "1 bp del"
Aeh1	hmmmer	promoter	74317	74366	20.5	-	.	DNA "Pe:74366" ; Note "1 bp del"
Aeh1	hmmmer	promoter	75112	75161	20.5	-	.	DNA "Pe:75161" ; Note "1 bp del"
Aeh1	hmmmer	promoter	75885	75934	11.8	-	.	DNA "Pe:75934" ; Note "1 bp del"
Aeh1	hmmmer	promoter	77575	77625	21.6	-	.	DNA "Pe:77625"
Aeh1	hmmmer	promoter	79497	79546	23.2	-	.	DNA "Pe:79546" ; Note "1 bp del"
Aeh1	hmmmer	promoter	81897	81947	18.6	-	.	DNA "Pe:81947"
Aeh1	hmmmer	promoter	82387	82437	11.2	-	.	DNA "Pe:82437"
Aeh1	hmmmer	promoter	85840	85890	17.8	-	.	DNA "Pe:85890"
Aeh1	hmmmer	promoter	86211	86260	22.1	-	.	DNA "Pe:86260" ; Note "1 bp del"
Aeh1	hmmmer	promoter	91886	91935	21.5	-	.	DNA "Pe:91935" ; Note "1 bp del"
Aeh1	hmmmer	promoter	95971	96020	23.3	-	.	DNA "Pe:96020" ; Note "1 bp del"
Aeh1	hmmmer	promoter	104031	104080	24.1	-	.	DNA "Pe:104080" ; Note "1 bp del"
Aeh1	hmmmer	promoter	105691	105741	10.5	-	.	DNA "Pe:105741"
Aeh1	hmmmer	promoter	163865	163914	9.7	-	.	DNA "Pe:163914" ; Note "1 bp del"
Aeh1	hmmmer	promoter	164546	164595	29.7	-	.	DNA "Pe:164595" ; Note "1 bp del"
Aeh1	hmmmer	promoter	168165	168214	18.8	-	.	DNA "Pe:168214" ; Note "1 bp del"
Aeh1	hmmmer	promoter	168819	168868	7.7	-	.	DNA "Pe:168868" ; Note "1 bp del"
Aeh1	hmmmer	promoter	177210	177259	17.5	-	.	DNA "Pe:177259" ; Note "1 bp del"
Aeh1	hmmmer	promoter	179963	180012	12.9	-	.	DNA "Pe:180012" ; Note "1 bp del"
Aeh1	hmmmer	promoter	195658	195707	23.6	-	.	DNA "Pe:195707" ; Note "1 bp del"
Aeh1	hmmmer	promoter	199913	199962	28.1	-	.	DNA "Pe:199962" ; Note "1 bp del"
Aeh1	hmmmer	promoter	200883	200932	18.5	-	.	DNA "Pe:200932" ; Note "1 bp del"
Aeh1	hmmmer	promoter	202882	202932	17.1	-	.	DNA "Pe:202932"
Aeh1	hmmmer	promoter	208281	208331	14.8	-	.	DNA "Pe:208331"
Aeh1	hmmmer	promoter	230617	230667	13.1	-	.	DNA "Pe:230667"
Aeh1	hmmmer	promoter	231714	231763	7.4	-	.	DNA "Pe:231763" ; Note "1 bp del"
