# Supplementary material for: Genetic diversity among five T4-like bacteriophages
Source: Virol J. 2006 May 23;3:30. doi: 10.1186/1743-422X-3-30 (PMC1524935; doi:10.1186/1743-422X-3-30)
Supplement: Additional File 4 — Coordinates of predicted middle promoters. Coordinates are in GFF format. For promoters on + strand, the 5' end of the sequence is the leftmost coordinate, for promoters on – strand, the 5' end of sequence is the rightmost coordinate. Promoters are named by their 5' end; those that differ in length from the consensus are noted. [file 1743-422X-3-30-S4.xls]

## Sheet: Sheet1
RB69 Middle	32 sites		left	right	score	strand		name
RB69	hmmmer	promoter	117	156	14.5	-	.	DNA "Pm:156" ; Note "1 bp del"
RB69	hmmmer	promoter	5498	5538	16.8	-	.	DNA "Pm:5538"
RB69	hmmmer	promoter	11347	11387	13.5	-	.	DNA "Pm:11387"
RB69	hmmmer	promoter	12081	12122	7.9	+	.	DNA "Pm:12081" ; Note "1 bp ins"
RB69	hmmmer	promoter	15998	16038	21.6	-	.	DNA "Pm:16038"
RB69	hmmmer	promoter	17991	18031	18.5	-	.	DNA "Pm:18031"
RB69	hmmmer	promoter	23994	24034	16.4	-	.	DNA "Pm:24034"
RB69	hmmmer	promoter	24625	24665	14.2	-	.	DNA "Pm:24665"
RB69	hmmmer	promoter	26225	26264	12.8	-	.	DNA "Pm:26264" ; Note "1 bp del"
RB69	hmmmer	promoter	29802	29842	17.7	-	.	DNA "Pm:29842"
RB69	hmmmer	promoter	36773	36813	20	-	.	DNA "Pm:36813"
RB69	hmmmer	promoter	40007	40046	22	-	.	DNA "Pm:40046" ; Note "1 bp del"
RB69	hmmmer	promoter	49440	49480	17.7	-	.	DNA "Pm:49480"
RB69	hmmmer	promoter	54516	54555	7.5	+	.	DNA "Pm:54516" ; Note "1 bp del"
RB69	hmmmer	promoter	57568	57608	7.7	-	.	DNA "Pm:57608"
RB69	hmmmer	promoter	64142	64182	25.1	-	.	DNA "Pm:64182"
RB69	hmmmer	promoter	70092	70132	16.2	-	.	DNA "Pm:70132"
RB69	hmmmer	promoter	74996	75036	18.7	-	.	DNA "Pm:75036"
RB69	hmmmer	promoter	78632	78672	14.9	-	.	DNA "Pm:78672"
RB69	hmmmer	promoter	79256	79296	16.3	+	.	DNA "Pm:79256"
RB69	hmmmer	promoter	88491	88531	8.1	+	.	DNA "Pm:88491"
RB69	hmmmer	promoter	112032	112073	19.7	-	.	DNA "Pm:112073" ; Note "1 bp ins"
RB69	hmmmer	promoter	117565	117605	8.1	-	.	DNA "Pm:117605"
RB69	hmmmer	promoter	127995	128035	11.4	-	.	DNA "Pm:128035"
RB69	hmmmer	promoter	133334	133374	23.9	-	.	DNA "Pm:133374"
RB69	hmmmer	promoter	140904	140943	11.4	-	.	DNA "Pm:140943" ; Note "1 bp del"
RB69	hmmmer	promoter	143239	143278	17.4	-	.	DNA "Pm:143278" ; Note "1 bp del"
RB69	hmmmer	promoter	144431	144470	11.1	-	.	DNA "Pm:144470" ; Note "1 bp del"
RB69	hmmmer	promoter	147041	147081	18.1	-	.	DNA "Pm:147081"
RB69	hmmmer	promoter	148400	148440	13.9	-	.	DNA "Pm:148440"
RB69	hmmmer	promoter	149258	149298	16.8	-	.	DNA "Pm:149298"
RB69	hmmmer	promoter	164166	164206	16.9	-	.	DNA "Pm:164206"
44RR Middle	9 sites
44RR	hmmmer	promoter	13608	13648	13.6	-	.	DNA "Pm:13648"
44RR	hmmmer	promoter	17575	17615	13.5	-	.	DNA "Pm:17615"
44RR	hmmmer	promoter	32937	32977	6.6	-	.	DNA "Pm:32977"
44RR	hmmmer	promoter	36907	36947	6	-	.	DNA "Pm:36947"
44RR	hmmmer	promoter	48054	48094	8.1	-	.	DNA "Pm:48094"
44RR	hmmmer	promoter	60721	60761	10.7	-	.	DNA "Pm:60761"
44RR	hmmmer	promoter	60968	61007	5.5	-	.	DNA "Pm:61007" ; Note "1 bp del"
44RR	hmmmer	promoter	117597	117637	11.6	+	.	DNA "Pm:117597"
44RR	hmmmer	promoter	139146	139186	9.7	-	.	DNA "Pm:139186"
