# Supplementary material for: Genetic diversity among five T4-like bacteriophages
Source: Virol J. 2006 May 23;3:30. doi: 10.1186/1743-422X-3-30 (PMC1524935; doi:10.1186/1743-422X-3-30)
Supplement: Additional File 5 — Coordinates of predicted late promoters. Coordinates are in GFF format. For promoters on + strand, the 5' end of the sequence is the leftmost coordinate, for promoters on – strand, the 5' end of sequence is the rightmost coordinate. Promoters are named by their 5' end. [file 1743-422X-3-30-S5.xls]

## Sheet: Sheet1
RB69 late 31 sites			left	right	score	strand		name
RB69	hmmmer	promoter	15237	15279	7.6	-	.	DNA "Pl:15279"
RB69	hmmmer	promoter	47750	47792	10.4	-	.	DNA "Pl:47792"
RB69	hmmmer	promoter	58711	58753	13.5	-	.	DNA "Pl:58753"
RB69	hmmmer	promoter	72830	72872	9.3	+	.	DNA "Pl:72830"
RB69	hmmmer	promoter	78216	78258	6.8	-	.	DNA "Pl:78258"
RB69	hmmmer	promoter	80613	80655	11.6	+	.	DNA "Pl:80613"
RB69	hmmmer	promoter	80642	80684	8.1	-	.	DNA "Pl:80684"
RB69	hmmmer	promoter	89887	89929	10.1	+	.	DNA "Pl:89887"
RB69	hmmmer	promoter	90570	90612	6.3	+	.	DNA "Pl:90570"
RB69	hmmmer	promoter	97979	98021	8.8	+	.	DNA "Pl:97979"
RB69	hmmmer	promoter	101173	101215	9.7	+	.	DNA "Pl:101173"
RB69	hmmmer	promoter	103223	103265	6.4	+	.	DNA "Pl:103223"
RB69	hmmmer	promoter	103843	103885	9	+	.	DNA "Pl:103843"
RB69	hmmmer	promoter	105195	105237	8	+	.	DNA "Pl:105195"
RB69	hmmmer	promoter	105796	105838	18.4	+	.	DNA "Pl:105796"
RB69	hmmmer	promoter	106748	106790	11.5	+	.	DNA "Pl:106748"
RB69	hmmmer	promoter	107472	107514	9.5	+	.	DNA "Pl:107472"
RB69	hmmmer	promoter	109573	109615	9.5	+	.	DNA "Pl:109573"
RB69	hmmmer	promoter	114694	114736	9.7	+	.	DNA "Pl:114694"
RB69	hmmmer	promoter	116768	116810	15.3	-	.	DNA "Pl:116810"
RB69	hmmmer	promoter	118620	118662	12.7	+	.	DNA "Pl:118620"
RB69	hmmmer	promoter	118630	118672	11.2	-	.	DNA "Pl:118672"
RB69	hmmmer	promoter	129961	130003	12.4	-	.	DNA "Pl:130003"
RB69	hmmmer	promoter	132318	132360	6.8	+	.	DNA "Pl:132318"
RB69	hmmmer	promoter	132960	133002	8.8	-	.	DNA "Pl:133002"
RB69	hmmmer	promoter	147025	147067	7.5	-	.	DNA "Pl:147067"
RB69	hmmmer	promoter	149286	149328	14	+	.	DNA "Pl:149286"
RB69	hmmmer	promoter	153616	153658	13.2	+	.	DNA "Pl:153616"
RB69	hmmmer	promoter	154320	154362	9.8	+	.	DNA "Pl:154320"
RB69	hmmmer	promoter	154833	154875	7.3	+	.	DNA "Pl:154833"
RB69	hmmmer	promoter	159154	159196	8.7	+	.	DNA "Pl:159154"
RB49 Late 17 sites
RB49	hmmmer	promoter	48714	48756	10.5	-	.	DNA "Pl:48756"
RB49	hmmmer	promoter	64518	64560	11.6	+	.	DNA "Pl:64518"
RB49	hmmmer	promoter	74451	74493	9.4	+	.	DNA "Pl:74451"
RB49	hmmmer	promoter	75319	75361	15.4	+	.	DNA "Pl:75319"
RB49	hmmmer	promoter	86777	86819	8.6	+	.	DNA "Pl:86777"
RB49	hmmmer	promoter	92358	92400	10.1	+	.	DNA "Pl:92358"
RB49	hmmmer	promoter	93211	93253	11.4	+	.	DNA "Pl:93211"
RB49	hmmmer	promoter	94970	95012	7	+	.	DNA "Pl:94970"
RB49	hmmmer	promoter	95534	95576	8.3	+	.	DNA "Pl:95534"
RB49	hmmmer	promoter	104826	104868	10.7	+	.	DNA "Pl:104826"
RB49	hmmmer	promoter	106751	106793	6	+	.	DNA "Pl:106751"
RB49	hmmmer	promoter	112023	112065	15.9	-	.	DNA "Pl:112065"
RB49	hmmmer	promoter	142171	142213	11.5	-	.	DNA "Pl:142213"
RB49	hmmmer	promoter	144977	145019	12	+	.	DNA "Pl:144977"
RB49	hmmmer	promoter	144988	145030	10.2	-	.	DNA "Pl:145030"
RB49	hmmmer	promoter	149979	150021	15.4	-	.	DNA "Pl:150021"
RB49	hmmmer	promoter	150089	150131	14.1	+	.	DNA "Pl:150089"
RB43 Late 27 sites
RB43	hmmmer	promoter	17672	17714	13.7	-	.	DNA "Pl:17714"
RB43	hmmmer	promoter	25805	25847	3.6	+	.	DNA "Pl:25805"
RB43	hmmmer	promoter	32617	32659	15.4	+	.	DNA "Pl:32617"
RB43	hmmmer	promoter	32620	32662	3.5	-	.	DNA "Pl:32662"
RB43	hmmmer	promoter	60263	60305	10.7	+	.	DNA "Pl:60263"
RB43	hmmmer	promoter	76457	76499	3.8	-	.	DNA "Pl:76499"
RB43	hmmmer	promoter	82050	82092	12.4	-	.	DNA "Pl:82092"
RB43	hmmmer	promoter	82281	82323	8.1	-	.	DNA "Pl:82323"
RB43	hmmmer	promoter	90313	90355	2.7	-	.	DNA "Pl:90355"
RB43	hmmmer	promoter	103632	103674	13.2	-	.	DNA "Pl:103674"
RB43	hmmmer	promoter	103713	103755	13.8	+	.	DNA "Pl:103713"
RB43	hmmmer	promoter	103833	103875	10.7	+	.	DNA "Pl:103833"
RB43	hmmmer	promoter	103923	103965	10.1	-	.	DNA "Pl:103965"
RB43	hmmmer	promoter	105410	105452	12	-	.	DNA "Pl:105452"
RB43	hmmmer	promoter	109410	109452	8.3	+	.	DNA "Pl:109410"
RB43	hmmmer	promoter	110302	110344	6.8	+	.	DNA "Pl:110302"
RB43	hmmmer	promoter	131563	131605	5.8	+	.	DNA "Pl:131563"
RB43	hmmmer	promoter	134500	134542	10.1	+	.	DNA "Pl:134500"
RB43	hmmmer	promoter	135288	135330	5.7	+	.	DNA "Pl:135288"
RB43	hmmmer	promoter	138424	138466	13.8	+	.	DNA "Pl:138424"
RB43	hmmmer	promoter	141324	141366	15.5	-	.	DNA "Pl:141366"
RB43	hmmmer	promoter	142733	142775	10.9	+	.	DNA "Pl:142733"
RB43	hmmmer	promoter	143295	143337	10.6	+	.	DNA "Pl:143295"
RB43	hmmmer	promoter	165516	165558	10.4	+	.	DNA "Pl:165516"
RB43	hmmmer	promoter	165866	165908	12.5	+	.	DNA "Pl:165866"
RB43	hmmmer	promoter	165888	165930	11	-	.	DNA "Pl:165930"
RB43	hmmmer	promoter	173505	173547	11.3	+	.	DNA "Pl:173505"
44RR Late 17 sites
44RR	hmmmer	promoter	17471	17513	10.1	-	.	DNA "Pl:17513"
44RR	hmmmer	promoter	48351	48393	13.1	-	.	DNA "Pl:48393"
44RR	hmmmer	promoter	63785	63827	8.8	+	.	DNA "Pl:63785"
44RR	hmmmer	promoter	75124	75166	10.4	-	.	DNA "Pl:75166"
44RR	hmmmer	promoter	76039	76081	3.5	+	.	DNA "Pl:76039"
44RR	hmmmer	promoter	78440	78482	10.2	-	.	DNA "Pl:78482"
44RR	hmmmer	promoter	93280	93322	12	+	.	DNA "Pl:93280"
44RR	hmmmer	promoter	98143	98185	6	+	.	DNA "Pl:98143"
44RR	hmmmer	promoter	99547	99589	10.4	+	.	DNA "Pl:99547"
44RR	hmmmer	promoter	100205	100247	16	+	.	DNA "Pl:100205"
44RR	hmmmer	promoter	100717	100759	11	+	.	DNA "Pl:100717"
44RR	hmmmer	promoter	102060	102102	8.4	+	.	DNA "Pl:102060"
44RR	hmmmer	promoter	103502	103544	11.8	+	.	DNA "Pl:103502"
44RR	hmmmer	promoter	113212	113254	13	+	.	DNA "Pl:113212"
44RR	hmmmer	promoter	115913	115955	5.4	-	.	DNA "Pl:115955"
44RR	hmmmer	promoter	134254	134296	10.7	+	.	DNA "Pl:134254"
44RR	hmmmer	promoter	155880	155922	3.6	-	.	DNA "Pl:155922"
Aeh1 Late 15 sites
Aeh1	hmmmer	promoter	29362	29404	4.4	-	.	DNA "Pl:29404"
Aeh1	hmmmer	promoter	32055	32097	7.4	-	.	DNA "Pl:32097"
Aeh1	hmmmer	promoter	115964	116006	14.2	-	.	DNA "Pl:116006"
Aeh1	hmmmer	promoter	122785	122827	16.5	+	.	DNA "Pl:122785"
Aeh1	hmmmer	promoter	122793	122835	15.3	-	.	DNA "Pl:122835"
Aeh1	hmmmer	promoter	135245	135287	13.3	+	.	DNA "Pl:135245"
Aeh1	hmmmer	promoter	148910	148952	8.8	+	.	DNA "Pl:148910"
Aeh1	hmmmer	promoter	154801	154843	16.1	+	.	DNA "Pl:154801"
Aeh1	hmmmer	promoter	157702	157744	13.7	+	.	DNA "Pl:157702"
Aeh1	hmmmer	promoter	158534	158576	9.9	+	.	DNA "Pl:158534"
Aeh1	hmmmer	promoter	168740	168782	11.2	+	.	DNA "Pl:168740"
Aeh1	hmmmer	promoter	173676	173718	9.2	+	.	DNA "Pl:173676"
Aeh1	hmmmer	promoter	209252	209294	12.7	+	.	DNA "Pl:209252"
Aeh1	hmmmer	promoter	217022	217064	17.2	+	.	DNA "Pl:217022"
Aeh1	hmmmer	promoter	221632	221674	13.1	+	.	DNA "Pl:221632"
