# Supplementary material for: Genetic diversity among five T4-like bacteriophages
Source: Virol J. 2006 May 23;3:30. doi: 10.1186/1743-422X-3-30 (PMC1524935; doi:10.1186/1743-422X-3-30)
Supplement: Additional File 6 — Coordinates of Predicted rho-independent terminators. Coordinates are in GFF format. For promoters on + strand, the 5' end of the sequence is the leftmost coordinate, for promoters on – strand, the 5' end of sequence is the rightmost coordinate. Bidirectional terminators have the strand designation "." Terminators are named according to their flanking genes. [file 1743-422X-3-30-S6.xls]

## Sheet: Sheet1
RB69 31 sites			left	right	score	strand		Name ; stem length
RB69	transterm	terminator	3649	3662	97	-	.	RNA "RB69ORF003c<--60plus39" ; Note "5 bp"
RB69	transterm	terminator	5535	5546	100	-	.	RNA "60plus39<--RB69ORF005c" ; Note "4 bp"
RB69	transterm	terminator	13477	13490	97	-	.	RNA "modB<--RB69ORF020c" ; Note "5 bp"
RB69	transterm	terminator	14953	14970	100	-	.	RNA "mrh.2<--soc" ; Note "7 bp"
RB69	transterm	terminator	20965	20980	100	-	.	RNA "RB69ORF041c<--41" ; Note "6 bp"
RB69	transterm	terminator	24042	24056	97	-	.	RNA "uvsX<--RB69ORF045c" ; Note "5 bp"
RB69	transterm	terminator	35357	35372	100	-	.	RNA "44<--45" ; Note "6 bp"
RB69	transterm	terminator	40044	40061	100	-	.	RNA "47<--a-gt.2" ; Note "7 bp"
RB69	transterm	terminator	44023	44041	100	-	.	RNA "55.6<--nrdH" ; Note "7 bp"
RB69	transterm	terminator	47738	47760	98	-	.	RNA "49<--RB69ORF087c" ; Note "9 bp"
RB69	transterm	terminator	55313	55326	100	-	.	RNA "RB69ORF102c<--nrdC.11" ; Note "5 bp"
RB69	transterm	terminator	56283	56298	100	-	.	RNA "nrdC.11<--RB69ORF104c" ; Note "6 bp"
RB69	transterm	terminator	58141	58162	100	-	.	RNA "mobD.2a<--rI" ; Note "9 bp"
RB69	transterm	terminator	59923	59939	100	-	.	RNA "tk.4<--vs" ; Note "6 bp"
RB69	transterm	terminator	71365	71382	100	-	.	RNA "e.5<--e.6" ; Note "7 bp"
RB69	transterm	terminator	73401	73419	100	-	.	RNA "e.8<--RB69ORF148c" ; Note "7 bp"
RB69	transterm	terminator	74086	74107	100	-	.	RNA "RB69ORF149c<--RB69ORF150c" ; Note "9 bp"
RB69	transterm	terminator	89887	89904	100	+	.	RNA "8-->9" ; Note "7 bp"
RB69	transterm	terminator	109234	109251	100	+	.	RNA "23-><-RB69ORF188c" ; Note "7 bp"
RB69	transterm	terminator	110918	110949	100	-	.	RNA "24-><-rnlB" ; Note "14 bp"
RB69	transterm	terminator	110926	110941	100	+	.	RNA "24-><-rnlB" ; Note "6 bp"
RB69	transterm	terminator	112588	112609	100	-	.	RNA "24.3<--hoc" ; Note "9 bp"
RB69	transterm	terminator	116536	116558	100	-	.	RNA "uvsW.1-><-uvsY.-2" ; Note "9 bp"
RB69	transterm	terminator	124931	124947	100	.	.	RNA "54-><-alt.-3" ; Note "7 bp"
RB69	transterm	terminator	127438	127451	100	-	.	RNA "alt<--alt.1" ; Note "5 bp"
RB69	transterm	terminator	132140	132157	100	-	.	RNA "30.8<--30.9" ; Note "7 bp"
RB69	transterm	terminator	143221	143239	100	-	.	RNA "nrdA<--nrdA.2" ; Note "7 bp"
RB69	transterm	terminator	146032	146049	100	-	.	RNA "RB69ORF245c<--32" ; Note "7 bp"
RB69	transterm	terminator	154321	154336	100	+	.	RNA "35-->36" ; Note "6 bp"
RB69	transterm	terminator	162727	162742	100	-	.	RNA "motA<--52" ; Note "6 bp"
RB69	transterm	terminator	164462	164479	100	-	.	RNA "ac<--ndd" ; Note "6 bp"
RB49	41 sites
RB49	transterm	terminator	3163	3190	100	-	.	RNA "RB49ORF005c<--60plus39" ; Note "11 bp"
RB49	transterm	terminator	9430	9453	100	-	.	RNA "modB<--56" ; Note "10 bp"
RB49	transterm	terminator	14433	14447	99	-	.	RNA "40<--uvsX" ; Note "5 bp"
RB49	transterm	terminator	26990	27013	100	-	.	RNA "RB49ORF040c<--a-gt.4" ; Note "9 bp"
RB49	transterm	terminator	34499	34518	100	-	.	RNA "RB49ORF055c<--nrdD" ; Note "8 bp"
RB49	transterm	terminator	36406	36422	98	-	.	RNA "nrdD<--RB49ORF057c" ; Note "6 bp"
RB49	transterm	terminator	38186	38205	95	-	.	RNA "frd.2<--RB49ORF059c" ; Note "7 bp"
RB49	transterm	terminator	45339	45360	100	-	.	RNA "RB49ORF078c<--38" ; Note "9 bp"
RB49	transterm	terminator	46164	46179	90	-	.	RNA "38<--RB49ORF080c" ; Note "5 bp"
RB49	transterm	terminator	47750	47767	100	-	.	RNA "RB49ORF084c<--rI" ; Note "7 bp"
RB49	transterm	terminator	50459	50475	100	-	.	RNA "tk.4<--vs" ; Note "7 bp"
RB49	transterm	terminator	53587	53607	100	-	.	RNA "nrdC.11<--vs.6" ; Note "8 bp"
RB49	transterm	terminator	57282	57296	93	-	.	RNA "RB49ORF112c<--RB49ORF113c" ; Note "5 bp"
RB49	transterm	terminator	58720	58737	100	-	.	RNA "RB49ORF117c<--RB49ORF118c" ; Note "7 bp"
RB49	transterm	terminator	60699	60717	100	-	.	RNA "RB49ORF125c<--57B" ; Note "8 bp"
RB49	transterm	terminator	63199	63215	100	-	.	RNA "RB49ORF130w-><-2" ; Note "7 bp"
RB49	transterm	terminator	73808	73827	100	+	.	RNA "8-->RB49ORF140w" ; Note "8 bp"
RB49	transterm	terminator	75268	75292	94	+	.	RNA "RB49ORF143w-->9" ; Note "11 bp"
RB49	transterm	terminator	75311	75328	100	+	.	RNA "RB49ORF143w-->9" ; Note "7 bp"
RB49	transterm	terminator	81870	81884	100	+	.	RNA "wac-->13" ; Note "5 bp"
RB49	transterm	terminator	82846	82861	96	+	.	RNA "13-->14" ; Note "6 bp"
RB49	transterm	terminator	89423	89441	100	+	.	RNA "19-->20" ; Note "7 bp"
RB49	transterm	terminator	94951	94974	100	+	.	RNA "23-->RB49ORF162w" ; Note "10 bp"
RB49	transterm	terminator	95531	95547	100	+	.	RNA "RB49ORF162w-->24" ; Note "7 bp"
RB49	transterm	terminator	97821	97838	100	-	.	RNA "RB49ORF164c<--RB49ORF165c" ; Note "7 bp"
RB49	transterm	terminator	98978	98995	100	-	.	RNA "RB49ORF167c<--hoc" ; Note "7 bp"
RB49	transterm	terminator	103080	103098	100	-	.	RNA "uvsW.1-><-uvsY.-2" ; Note "8 bp"
RB49	transterm	terminator	110985	111003	100	.	.	RNA "54-><-RB49ORF182c" ; Note "8 bp"
RB49	transterm	terminator	114488	114504	92	-	.	RNA "alt<--RB49ORF185c" ; Note "6 bp"
RB49	transterm	terminator	118685	118702	100	-	.	RNA "RB49ORF194c<--RB49ORF195c" ; Note "6 bp"
RB49	transterm	terminator	119189	119206	100	-	.	RNA "RB49ORF196c<--RB49ORF197c" ; Note "6 bp"
RB49	transterm	terminator	119553	119567	98	-	.	RNA "RB49ORF197c<--RB49ORF198c" ; Note "5 bp"
RB49	transterm	terminator	126295	126313	100	-	.	RNA "RB49ORF215c<--31" ; Note "7 bp"
RB49	transterm	terminator	129399	129416	99	-	.	RNA "pseT.3<--rnlA" ; Note "6 bp"
RB49	transterm	terminator	131015	131032	100	-	.	RNA "denA<--RB49ORF225c" ; Note "7 bp"
RB49	transterm	terminator	132303	132320	100	-	.	RNA "RB49ORF228c<--RB49ORF229c" ; Note "6 bp"
RB49	transterm	terminator	140947	140964	100	-	.	RNA "RB49ORF239c<--32" ; Note "7 bp"
RB49	transterm	terminator	149965	149983	100	+	.	RNA "35-->36" ; Note "7 bp"
RB49	transterm	terminator	151652	151670	100	+	.	RNA "36-->37" ; Note "7 bp"
RB49	transterm	terminator	155635	155656	100	.	.	RNA "t-><-RB49ORF253c" ; Note "9 bp"
RB49	transterm	terminator	159775	159793	100	-	.	RNA "RB49ORF264c<--RB49ORF265c" ; Note "7 bp"
RB43	45 sites
RB43	transterm	terminator	3977	3995	100	-	.	RNA "RB43ORF003c<--52" ; Note "8 bp"
RB43	transterm	terminator	7238	7249	100	-	.	RNA "60plus39<--RB43ORF006c" ; Note "4 bp"
RB43	transterm	terminator	11434	11454	100	-	.	RNA "denV<--RB43ORF017c" ; Note "9 bp"
RB43	transterm	terminator	12170	12191	100	-	.	RNA "RB43ORF019c<--RB43ORF020c" ; Note "9 bp"
RB43	transterm	terminator	13763	13776	96	-	.	RNA "RB43ORF023c<--dda" ; Note "5 bp"
RB43	transterm	terminator	19664	19677	100	-	.	RNA "RB43ORF032c<--RB43ORF033c" ; Note "5 bp"
RB43	transterm	terminator	23260	23275	100	-	.	RNA "uvsX<--43" ; Note "6 bp"
RB43	transterm	terminator	26343	26364	100	-	.	RNA "RB43ORF039c<--regA" ; Note "9 bp"
RB43	transterm	terminator	28346	28359	100	-	.	RNA "44<--45" ; Note "5 bp"
RB43	transterm	terminator	37092	37115	100	+	.	RNA "45.2-->RB43ORF057w" ; Note "9 bp"
RB43	transterm	terminator	38851	38874	100	+	.	RNA "RB43ORF058w-->RB43ORF059w" ; Note "10 bp"
RB43	transterm	terminator	41145	41158	98	+	.	RNA "td-->nrdA" ; Note "5 bp"
RB43	transterm	terminator	43439	43452	100	+	.	RNA "nrdA-->nrdB" ; Note "5 bp"
RB43	transterm	terminator	46770	46788	100	+	.	RNA "rnlA-->pseT.3" ; Note "8 bp"
RB43	transterm	terminator	51132	51149	100	+	.	RNA "RB43ORF079w-->RB43ORF080w" ; Note "7 bp"
RB43	transterm	terminator	52392	52413	100	+	.	RNA "vs.4-->RB43ORF083w" ; Note "9 bp"
RB43	transterm	terminator	57704	57725	100	+	.	RNA "30-->RB43ORF096w" ; Note "9 bp"
RB43	transterm	terminator	64595	64608	100	+	.	RNA "54-->51" ; Note "5 bp"
RB43	transterm	terminator	66315	66328	100	.	.	RNA "25-><-RB43ORF110c" ; Note "5 bp"
RB43	transterm	terminator	67332	67352	100	-	.	RNA "RB43ORF112c<--RB43ORF113c" ; Note "8 bp"
RB43	transterm	terminator	73564	73577	100	-	.	RNA "RB43ORF124c<--RB43ORF125c" ; Note "5 bp"
RB43	transterm	terminator	76000	76013	100	.	.	RNA "RB43ORF128w-><-RB43ORF129c" ; Note "5 bp"
RB43	transterm	terminator	82308	82322	100	-	.	RNA "rI<--RB43ORF142c" ; Note "6 bp"
RB43	transterm	terminator	85869	85890	100	-	.	RNA "RB43ORF152c<--vs.1" ; Note "9 bp"
RB43	transterm	terminator	87542	87555	100	-	.	RNA "RB43ORF156c<--RB43ORF157c" ; Note "5 bp"
RB43	transterm	terminator	90683	90696	100	-	.	RNA "RB43ORF161c<--RB43ORF162c" ; Note "5 bp"
RB43	transterm	terminator	95389	95409	100	-	.	RNA "frd.1<--RB43ORF177c" ; Note "9 bp"
RB43	transterm	terminator	98055	98068	96	-	.	RNA "RB43ORF183c<--RB43ORF184c" ; Note "5 bp"
RB43	transterm	terminator	100890	100911	100	-	.	RNA "RB43ORF194c<--RB43ORF195c" ; Note "9 bp"
RB43	transterm	terminator	102100	102113	100	-	.	RNA "57B<--RB43ORF197c" ; Note "5 bp"
RB43	transterm	terminator	104520	104541	100	.	.	RNA "RB43ORF200w-><-2" ; Note "9 bp"
RB43	transterm	terminator	110387	110406	90	+	.	RNA "RB43ORF205w-->6" ; Note "8 bp"
RB43	transterm	terminator	112276	112295	100	+	.	RNA "6-->7" ; Note "8 bp"
RB43	transterm	terminator	123484	123497	97	+	.	RNA "wac-->13" ; Note "5 bp"
RB43	transterm	terminator	136962	136979	100	+	.	RNA "23-->24" ; Note "7 bp"
RB43	transterm	terminator	139536	139557	100	.	.	RNA "RB43ORF231w-><-uvsW.1" ; Note "9 bp"
RB43	transterm	terminator	142722	142737	100	+	.	RNA "RB43ORF235w-->RB43ORF236w" ; Note "6 bp"
RB43	transterm	terminator	144380	144398	100	.	.	RNA "RB43ORF239w-><-RB43ORF240c" ; Note "7 bp"
RB43	transterm	terminator	157540	157561	100	+	.	RNA "nrdD-->RB43ORF262w" ; Note "9 bp"
RB43	transterm	terminator	159675	159688	100	+	.	RNA "e.6-->RB43ORF267w" ; Note "5 bp"
RB43	transterm	terminator	163145	163166	100	+	.	RNA "RB43ORF273w-->RB43ORF274w" ; Note "9 bp"
RB43	transterm	terminator	165864	165881	100	+	.	RNA "RB43ORF277w-->34" ; Note "6 bp"
RB43	transterm	terminator	171182	171195	100	+	.	RNA "35-->36" ; Note "5 bp"
RB43	transterm	terminator	173508	173519	100	+	.	RNA "36-->37" ; Note "4 bp"
RB43	transterm	terminator	178615	178636	100	-	.	RNA "RB43ORF286c<--RB43ORF287c" ; Note "9 bp"
44RR	46 sites
44RR	transterm	terminator	2891	2903	100	-	.	RNA "44RRORF003c<--44RRORF004c" ; Note "5 bp"
44RR	transterm	terminator	2936	2954	96	-	.	RNA "44RRORF003c<--44RRORF004c" ; Note "7 bp"
44RR	transterm	terminator	4224	4239	100	-	.	RNA "44RRORF006c<--60plus39" ; Note "6 bp"
44RR	transterm	terminator	10047	10060	100	-	.	RNA "44RRORF016c<--44RRORF017c" ; Note "5 bp"
44RR	transterm	terminator	11372	11392	100	-	.	RNA "44RRORF020c<--dexA" ; Note "8 bp"
44RR	transterm	terminator	12211	12227	100	-	.	RNA "dexA<--dda" ; Note "6 bp"
44RR	transterm	terminator	13837	13864	100	-	.	RNA "44RRORF023c<--44RRORF024c" ; Note "12 bp"
44RR	transterm	terminator	16278	16295	100	-	.	RNA "denV<--61" ; Note "7 bp"
44RR	transterm	terminator	30136	30148	100	-	.	RNA "55<--44RRORF048c" ; Note "5 bp"
44RR	transterm	terminator	30268	30284	100	-	.	RNA "55<--44RRORF048c" ; Note "6 bp"
44RR	transterm	terminator	35977	35990	100	-	.	RNA "44RRORF057c<--nrdH" ; Note "5 bp"
44RR	transterm	terminator	37994	38007	100	-	.	RNA "44RRORF062c<--44RRORF063c" ; Note "5 bp"
44RR	transterm	terminator	42274	42289	100	-	.	RNA "44RRORF071c<--44RRORF072c" ; Note "6 bp"
44RR	transterm	terminator	50139	50154	100	-	.	RNA "44RRORF085c<--44RRORF086c" ; Note "6 bp"
44RR	transterm	terminator	51355	51371	100	-	.	RNA "44RRORF088c<--rI.-1" ; Note "7 bp"
44RR	transterm	terminator	52037	52050	100	-	.	RNA "rI<--44RRORF091c" ; Note "5 bp"
44RR	transterm	terminator	55243	55260	100	-	.	RNA "44RRORF097c<--44RRORF098c" ; Note "7 bp"
44RR	transterm	terminator	58061	58081	100	-	.	RNA "44RRORF103c<--tk.4" ; Note "8 bp"
44RR	transterm	terminator	60411	60426	100	-	.	RNA "regB<--44RRORF109c" ; Note "6 bp"
44RR	transterm	terminator	64916	64932	100	-	.	RNA "44RRORF114c<--44RRORF115c" ; Note "7 bp"
44RR	transterm	terminator	73560	73575	100	-	.	RNA "44RRORF128c<--44RRORF129c" ; Note "6 bp"
44RR	transterm	terminator	74168	74183	100	-	.	RNA "44RRORF130c<--57B" ; Note "6 bp"
44RR	transterm	terminator	76225	76245	100	-	.	RNA "3<--2" ; Note "9 bp"
44RR	transterm	terminator	82603	82616	100	+	.	RNA "6-->7" ; Note "5 bp"
44RR	transterm	terminator	93178	93193	100	+	.	RNA "wac-->13" ; Note "6 bp"
44RR	transterm	terminator	106084	106101	100	+	.	RNA "23-->44RRORF162w" ; Note "7 bp"
44RR	transterm	terminator	108550	108568	100	.	.	RNA "24-><-44RRORF165c" ; Note "8 bp"
44RR	transterm	terminator	111883	111900	100	-	.	RNA "44RRORF171c<--hoc" ; Note "7 bp"
44RR	transterm	terminator	112470	112483	100	-	.	RNA "hoc<--inh" ; Note "5 bp"
44RR	transterm	terminator	115008	115025	100	.	.	RNA "uvsW.1-><-uvsY.-2" ; Note "7 bp"
44RR	transterm	terminator	115969	115984	100	-	.	RNA "44RRORF177c<--25" ; Note "6 bp"
44RR	transterm	terminator	123015	123032	100	.	.	RNA "54-><-alt" ; Note "7 bp"
44RR	transterm	terminator	124980	124993	100	-	.	RNA "alt<--44RRORF187c" ; Note "5 bp"
44RR	transterm	terminator	128298	128313	100	-	.	RNA "44RRORF189c<--30" ; Note "6 bp"
44RR	transterm	terminator	131348	131367	100	-	.	RNA "44RRORF192c<--30.9" ; Note "7 bp"
44RR	transterm	terminator	134294	134309	100	-	.	RNA "44RRORF199c<--pseT" ; Note "6 bp"
44RR	transterm	terminator	139779	139794	100	-	.	RNA "44RRORF208c<--44RRORF209c" ; Note "5 bp"
44RR	transterm	terminator	141342	141359	100	-	.	RNA "44RRORF211c<--44RRORF212c" ; Note "6 bp"
44RR	transterm	terminator	142091	142108	100	-	.	RNA "44RRORF213c<--32" ; Note "7 bp"
44RR	transterm	terminator	150107	150120	100	+	.	RNA "35-->36" ; Note "5 bp"
44RR	transterm	terminator	154664	154681	100	+	.	RNA "36-->44RRORF222w" ; Note "7 bp"
44RR	transterm	terminator	155905	155921	100	+	.	RNA "e-->t" ; Note "7 bp"
44RR	transterm	terminator	156643	156660	100	.	.	RNA "t-><-44RRORF225c" ; Note "7 bp"
44RR	transterm	terminator	160404	160419	100	-	.	RNA "44RRORF232c<--44RRORF233c" ; Note "6 bp"
44RR	transterm	terminator	166776	166791	100	-	.	RNA "44RRORF239c<--44RRORF240c" ; Note "6 bp"
44RR	transterm	terminator	172408	172425	100	-	.	RNA "44RRORF251c<--rIIB" ; Note "7 bp"
Aeh1	68 sites
Aeh1	transterm	terminator	2249	2266	96	-	.	RNA "rIIA<--Aeh1ORF002c" ; Note "7 bp"
Aeh1	transterm	terminator	3391	3406	100	-	.	RNA "Aeh1ORF004c<--60plus39" ; Note "6 bp"
Aeh1	transterm	terminator	8405	8420	92	-	.	RNA "58=61<--61.1" ; Note "5 bp"
Aeh1	transterm	terminator	8854	8869	92	-	.	RNA "61.1<--41" ; Note "6 bp"
Aeh1	transterm	terminator	8923	8937	100	-	.	RNA "61.1<--41" ; Note "6 bp"
Aeh1	transterm	terminator	11371	11386	100	-	.	RNA "Aeh1ORF014c<--uvsX" ; Note "6 bp"
Aeh1	transterm	terminator	17620	17637	100	-	.	RNA "44<--45" ; Note "7 bp"
Aeh1	transterm	terminator	22518	22533	100	-	.	RNA "47<--Aeh1ORF024c" ; Note "6 bp"
Aeh1	transterm	terminator	26113	26128	100	-	.	RNA "Aeh1ORF025c<--Aeh1ORF026c" ; Note "6 bp"
Aeh1	transterm	terminator	29395	29410	100	-	.	RNA "Aeh1ORF026c<--Aeh1ORF027c" ; Note "6 bp"
Aeh1	transterm	terminator	32084	32099	100	-	.	RNA "Aeh1ORF028c<--a-gt.4" ; Note "6 bp"
Aeh1	transterm	terminator	33238	33273	100	-	.	RNA "55<--Aeh1ORF031c" ; Note "15 bp"
Aeh1	transterm	terminator	35034	35055	100	-	.	RNA "55.2<--Aeh1ORF033c" ; Note "9 bp"
Aeh1	transterm	terminator	36975	36988	100	-	.	RNA "nrdG<--nrdD" ; Note "5 bp"
Aeh1	transterm	terminator	39143	39158	100	-	.	RNA "nrdD<--Aeh1ORF038c" ; Note "6 bp"
Aeh1	transterm	terminator	40296	40309	100	-	.	RNA "Aeh1ORF041c<--nrdB" ; Note "5 bp"
Aeh1	transterm	terminator	41465	41478	96	-	.	RNA "nrdB<--nrdA-B" ; Note "5 bp"
Aeh1	transterm	terminator	44719	44732	100	-	.	RNA "nrdA<--Aeh1ORF046c" ; Note "5 bp"
Aeh1	transterm	terminator	47061	47081	96	-	.	RNA "Aeh1ORF049c<--49" ; Note "8 bp"
Aeh1	transterm	terminator	49530	49543	96	-	.	RNA "Aeh1ORF054c<--Aeh1ORF055c" ; Note "5 bp"
Aeh1	transterm	terminator	50221	50234	100	-	.	RNA "Aeh1ORF055c<--Aeh1ORF056c" ; Note "5 bp"
Aeh1	transterm	terminator	52149	52169	93	-	.	RNA "Aeh1ORF060c<--Aeh1ORF061c" ; Note "8 bp"
Aeh1	transterm	terminator	53440	53453	100	-	.	RNA "Aeh1ORF062c<--Aeh1ORF063c" ; Note "5 bp"
Aeh1	transterm	terminator	53771	53786	100	-	.	RNA "Aeh1ORF063c<--Aeh1ORF064c" ; Note "6 bp"
Aeh1	transterm	terminator	58597	58610	100	-	.	RNA "Aeh1ORF075c<--Aeh1ORF076c" ; Note "5 bp"
Aeh1	transterm	terminator	60061	60083	100	-	.	RNA "Aeh1ORF079c<--Aeh1ORF080c" ; Note "9 bp"
Aeh1	transterm	terminator	64673	64694	100	-	.	RNA "Aeh1ORF087c<--Aeh1ORF088c" ; Note "9 bp"
Aeh1	transterm	terminator	67547	67563	100	-	.	RNA "Aeh1ORF092c<--Aeh1ORF093c" ; Note "6 bp"
Aeh1	transterm	terminator	75167	75180	100	-	.	RNA "Aeh1ORF108c<--Aeh1ORF109c" ; Note "5 bp"
Aeh1	transterm	terminator	79539	79554	100	-	.	RNA "Aeh1ORF118c<--Aeh1ORF119c" ; Note "6 bp"
Aeh1	transterm	terminator	84469	84486	100	-	.	RNA "Aeh1ORF125c<--Aeh1ORF126c" ; Note "7 bp"
Aeh1	transterm	terminator	86253	86268	100	-	.	RNA "Aeh1ORF130c<--Aeh1ORF131c" ; Note "6 bp"
Aeh1	transterm	terminator	90990	91010	100	-	.	RNA "Aeh1ORF132c<--Aeh1ORF133c" ; Note "8 bp"
Aeh1	transterm	terminator	92214	92227	100	-	.	RNA "Aeh1ORF135c<--Aeh1ORF136c" ; Note "5 bp"
Aeh1	transterm	terminator	94074	94088	92	-	.	RNA "Aeh1ORF139c<--Aeh1ORF140c" ; Note "5 bp"
Aeh1	transterm	terminator	96021	96036	100	-	.	RNA "Aeh1ORF145c<--rI.1" ; Note "6 bp"
Aeh1	transterm	terminator	99238	99253	100	-	.	RNA "Aeh1ORF153c<--Aeh1ORF154c" ; Note "6 bp"
Aeh1	transterm	terminator	104086	104099	100	-	.	RNA "Aeh1ORF163c<--Aeh1ORF164c" ; Note "5 bp"
Aeh1	transterm	terminator	106130	106145	100	-	.	RNA "rI.-1<--Aeh1ORF170c" ; Note "6 bp"
Aeh1	transterm	terminator	110299	110313	97	-	.	RNA "Aeh1ORF176c<--Aeh1ORF177c" ; Note "6 bp"
Aeh1	transterm	terminator	113951	113966	100	-	.	RNA "Aeh1ORF180c<--Aeh1ORF181c" ; Note "5 bp"
Aeh1	transterm	terminator	121302	121317	100	-	.	RNA "54<--2" ; Note "6 bp"
Aeh1	transterm	terminator	135237	135252	100	+	.	RNA "8-->9" ; Note "6 bp"
Aeh1	transterm	terminator	148182	148198	100	+	.	RNA "14-><-Aeh1ORF213c" ; Note "6 bp"
Aeh1	transterm	terminator	160251	160270	100	+	.	RNA "23-->24" ; Note "8 bp"
Aeh1	transterm	terminator	161723	161742	100	.	.	RNA "Aeh1ORF226w-><-Aeh1ORF227c" ; Note "8 bp"
Aeh1	transterm	terminator	164610	164623	100	-	.	RNA "Aeh1ORF231c<--Aeh1ORF232c" ; Note "5 bp"
Aeh1	transterm	terminator	166779	166794	100	-	.	RNA "Aeh1ORF235c<--rnlB-B" ; Note "6 bp"
Aeh1	transterm	terminator	167631	167647	100	-	.	RNA "rnlB-B<--rnlB" ; Note "7 bp"
Aeh1	transterm	terminator	168222	168248	100	-	.	RNA "Aeh1ORF238c<--Aeh1ORF239c" ; Note "10 bp"
Aeh1	transterm	terminator	170558	170574	100	.	.	RNA "uvsW.1-><-Aeh1ORF242c" ; Note "7 bp"
Aeh1	transterm	terminator	175680	175696	100	.	.	RNA "alt-><-30" ; Note "7 bp"
Aeh1	transterm	terminator	181280	181303	100	-	.	RNA "Aeh1ORF258c<--Aeh1ORF259c" ; Note "10 bp"
Aeh1	transterm	terminator	184856	184875	100	-	.	RNA "Aeh1ORF267c<--pseT" ; Note "8 bp"
Aeh1	transterm	terminator	188399	188414	100	-	.	RNA "Aeh1ORF273c<--tk.4" ; Note "6 bp"
Aeh1	transterm	terminator	189091	189106	100	-	.	RNA "tk.4<--Aeh1ORF275c" ; Note "6 bp"
Aeh1	transterm	terminator	192842	192855	100	-	.	RNA "Aeh1ORF281c<--Aeh1ORF282c" ; Note "5 bp"
Aeh1	transterm	terminator	195715	195728	100	-	.	RNA "Aeh1ORF286c<--Aeh1ORF287c" ; Note "5 bp"
Aeh1	transterm	terminator	200503	200518	100	-	.	RNA "Aeh1ORF297c<--Aeh1ORF298c" ; Note "6 bp"
Aeh1	transterm	terminator	200936	200949	96	-	.	RNA "Aeh1ORF298c<--Aeh1ORF299c" ; Note "5 bp"
Aeh1	transterm	terminator	206067	206082	100	-	.	RNA "frd<--32" ; Note "6 bp"
Aeh1	transterm	terminator	207123	207136	100	-	.	RNA "32<--59" ; Note "5 bp"
Aeh1	transterm	terminator	216992	217004	90	+	.	RNA "35-->36" ; Note "5 bp"
Aeh1	transterm	terminator	217010	217029	100	+	.	RNA "35-->36" ; Note "8 bp"
Aeh1	transterm	terminator	221629	221644	100	+	.	RNA "Aeh1ORF317w-->37" ; Note "6 bp"
Aeh1	transterm	terminator	225621	225634	100	+	.	RNA "37-->Aeh1ORF319w" ; Note "5 bp"
Aeh1	transterm	terminator	226999	227015	100	.	.	RNA "Aeh1ORF321w-><-asiA" ; Note "7 bp"
Aeh1	transterm	terminator	228024	228039	100	-	.	RNA "Aeh1ORF324c<--Aeh1ORF325c" ; Note "6 bp"
